# Supplementary material for: The Role of the Fusarium oxysporum FTF2 Transcription Factor in Host Colonization and Virulence in Common Bean Plants (Phaseolus vulgaris L.)
Source: Pathogens. 2023 Feb 26;12(3):380. doi: 10.3390/pathogens12030380 (PMC10054582; doi:10.3390/pathogens12030380)
Supplement: Supplementary file 1 [file pathogens-12-00380-s001.zip]

Archive with 1 entries (1 files):
- pathogens-2183354-supplementary.pdf
